# Supplementary material for: Significant Decrease in Glycated Hemoglobin, 2h-Post-Load Glucose and High-Sensitivity C-Reactive Protein Levels in Patients with Abnormal Body Mass Index after Therapy with Manual Lymphatic Drainage
Source: Biomedicines. 2022 Jul 18;10(7):1730. doi: 10.3390/biomedicines10071730 (PMC9313311; doi:10.3390/biomedicines10071730)
Supplement: Supplementary file 1 [file biomedicines-10-01730-s001.zip]

Archive with 1 entries (1 files):
- biomedicines-1759996-supplementary.pdf
